# Supplementary material for: Cytochrome P450-Induced Backbone Rearrangements in Terpene Biosynthesis of Plants
Source: Molecules. 2025 Aug 29;30(17):3540. doi: 10.3390/molecules30173540 (PMC12430055; doi:10.3390/molecules30173540)
Supplement: Supplementary file 1 [file molecules-30-03540-s001.zip]

Archive with 1 entries (1 files):
- molecules-3727033-supplementary.pdf
